# Supplementary material for: Genome-Wide Identification and Function of Aquaporin Genes During Dormancy and Sprouting Periods of Kernel-Using Apricot (Prunus armeniaca L.)
Source: Front Plant Sci. 2021 Oct 4;12:690040. doi: 10.3389/fpls.2021.690040 (PMC8520955; doi:10.3389/fpls.2021.690040)
Supplement: Supplementary Table 1 — Complete coding sequences and corresponding amino acid sequences of the AQP genes of P. armeniaca. [file Table_1.xlsx]

## Sheet: Sheet1
Table S1 Complete coding sequences and corresponding amino acid sequences of the AQP genes of P. armeniaca.
Gene name	Accession	Coding sequence	Amino acid sequence
PaPIP1-1	PaLWMG0202050500.01.P01	ATGGAAGGGAAAGAAGAAGATGTGAGGCTGGGAGCCAACAAATTCTCAGAGAGGCAGCCCATAGGGACATCTGCACAGACAGACAAGGACTACAAGGAGCCACCACCGGCACCTCTGTTTGAGCCTGGTGAGCTCAAGTCCTGGTCTTTTTGGAGGGCTGGAATTGCTGAGTTCATAGCCACCTTCTTGTTCCTCTACATCACTGTCTTGACTGTCATGGGTGTTTCTAGATCTCGCAGCAAGTGTTCTACTGTGGGTATTCAGGGCATTGCTTGGGCCTTTGGTGGTAGCATCTTTGCCCTTGTTTACTCCACTGCTGGTATCTCAGGTGGTCACATAAACCCAGCCGTGACATTTGGTCTCTTCCTAGCAAGGAAGCTCTCCCTGACCAGAGCTGTA…	MEGKEEDVRLGANKFSERQPIGTSAQTDKDYKEPPPAPLFEPGELKSWSFWRAGIAEFIA TFLFLYITVLTVMGVSRSRSKCSTVGIQGIAWAFGGSIFALVYSTAGISGGHINPAVTFG LFLARKLSLTRAVFYIVMQTLGAIVGAGVVKGFQKNQYELLGGGANVVNHGYTKGDGLGA EIVGTFVLVYTVFSATDAKRNARDSHVPILAPLPIGFAVFLVHLATIPITGTGINPARSL GAAIIYNKDRAWNDHWIFWVGPFIGAALAALYHQIVIRAIPFKTRD
PaPIP1-2	PaLWMG0504379100.01.P02	ATGGAGGGCAAGGAAGAAGATGTTAGGCTTGGAGCTAACAAGTTCACAGAGAGGCAGCCTATTGGGACATCAGCTCAGACAGACAAGGACTACAAGGAGCCTCCACCAGCTCCATTGTTTGAGCCTGGTGAGCTCACTTCATGGTCTTTTTACAGAGCTGGAATTGCTGAGTTCATTGCCACCTTCTTGTTCCTCTACATCACCATCTTGACTGTGATGGGTGTGAACAGGGCTCCTAATAAGTGTGCCTCTGTTGGCATCCAAGGAATTGCTTGGGCTTTTGGTGGTGCCATCTTTGCCCTTGTCTACTCCACTGCTGGTATCTCAGGTGGACACATCAACCCAGCTGTGACCTTTGGTCTCTTCCTGGCAAGGAAACTCTCCCTTACAAGAGCTGTT…	MEGKEEDVRLGANKFTERQPIGTSAQTDKDYKEPPPAPLFEPGELTSWSFYRAGIAEFIA TFLFLYITILTVMGVNRAPNKCASVGIQGIAWAFGGAIFALVYSTAGISGGHINPAVTFG LFLARKLSLTRAVFYIVMQTLGAIAGAGVVKGFEKKQYELLGGGANVVNHGYTKGDGLGA EIVGTFVLVYTVFSATDAKRNARDSHVPILAPLPIGFAVFLVHLATIPITGTGINPARSL GAAIIFNKDRAWDDHWIFWVGPFIGAALAAIYHQIVIRAIPFKSRG
PaPIP1-3	PaLWMG0202248600.01.P01	ATGGAGGGCAAGGAAGAGGATGTCAAGTTGGGAGCCAACAAGTTTTCGGAGAGGCAGCCGATTGGGACGTCGGCTCAGACCCAAGATGAAGGCAAGGACTACAAGGAGCCGCCACCGGCTCCGCTGTTCGAGCCCGGTGAGCTGACGTCATGGTCGTTTTACAGGGCTGGGATCGCCGAGTTCATCGCCACCTTCCTTTTCCTGTACATCACCATTTTGACGGTGATGGGCGTCGTCAAGTCTCCGTCAAAGTGCTCGACGGTCGGGATTCAAGGGATCGCTTGGGCTTTCGGCGGTACCATCTTCGCCCTAGTCTACAGCACCGCCGGTATCTCAGGGGGTCACATAAACCCGGCGGTGACGTTCGGGCTGTTTTTGGCCCGGAAGCTGTCGCTGACA…	MEGKEEDVKLGANKFSERQPIGTSAQTQDEGKDYKEPPPAPLFEPGELTSWSFYRAGIAE FIATFLFLYITILTVMGVVKSPSKCSTVGIQGIAWAFGGTIFALVYSTAGISGGHINPAV TFGLFLARKLSLTRAVFYIVMQTLGAIAGAAVVKGFEKSRNFEMLGGGANSVAHGYTKGS GLGAEIVGTFVLVYTVFSATDAKRSARDSHVPILAPLPIGFAVFLVHLATIPITGTGINP ARSLGAAIIYNKKHAWDDHWIFWVGPFTGAALAALYHVVVIRAIPFKSKS
PaPIP2-1	PaLWMG0202173700.01.P01	ATGGCCAAGGACGTTGAAGTTGCAGAGAGAGGCTCTTTCTCAGCCAAGGACTACCATGACCCACCTCCTGCACCACTCTTCGATGCAGTGGAGCTCACCAAATGGTCCTTTTACAGAGCTCTCATAGCTGAGTTCATAGCCACTCTTCTTTTCCTCTATGTCACTGTGCTTACTGTGATTGGGTACAAGAGCCAGACAGATCCAGCTGTCAATGCTGACGCTTGTGGTGGGGTTGGGATTCTGGGTATTGCTTGGGCCTTTGGGGGCATGATCTTTGTCCTTGTTTACTGCACTGCTGGGATTTCAGGAGGTCACATTAACCCTGCAGTGACATTTGGGCTGTTCTTGGCTCGCAAGGTGTCGCTGGTCAGAGCTGTTTTGTACATGGTGGCTCAGTCT…	MAKDVEVAERGSFSAKDYHDPPPAPLFDAVELTKWSFYRALIAEFIATLL FLYVTVLTVIGYKSQTDPAVNADACGGVGILGIAWAFGGMIFVLVYCTAG ISGGHINPAVTFGLFLARKVSLVRAVLYMVAQSLGAIAGVALVKAFQKSY YTKYGGGANELTQGYSTGVGLGAEIIGTFVLVYTVFSATDPKRSARDSHV PVLAPLPIGFAVFIVHLATIPITGTGINPARSLGAAVIYNKEEAWDDQWI FWVGPFIGAAIAAFYHQFILRAGAVKALGSFRSNPHV
PaPIP2-2	PaLWMG0605030800.01.P01	ATGGCTAAAGATGTAGAGGGAGCTGAGCATGGTGAGTTTGCAGCCAAAGACTACCATGACCCTCCTCCAACCCCCTTCTTTGATGCTGAGGAGCTGACCAAATGGTCTTTCTACAGAGCTCTTATTGCTGAGTTCGTTGCCACCCTTCTGTTCCTTTACATCACCGTTTTGACCGTCATTGGCTACAAGTCCCAGAGCAGTGGAGACCAATGCGGCGGCGTTGGCATTCTCGGCATCGCCTGGGCCTTTGGTGGCATGATCTTTGTCCTTGTTTACTGCACCGCCGGTATTTCTGGGGGACACATAAATCCAGCTGTGACCTTTGGACTATTCTTGGCTCGCAAGGTTTCACTGCCGAGGGCAGTTTTGTACATCGTAGCCCAGTCTTTGGGTGCGATC…	MAKDVEGAEHGEFAAKDYHDPPPTPFFDAEELTKWSFYRALIAEFVATLLFLYITVLTVIGYKSQSSGDQCGGVGILGIAWAFGGMIFVLVYCTAGISGGHINPAVTFGLFLARKVSLPRAVLYIVAQSLGAICGVGLVKAFQKTYYEEYGGGANELAAGYNKGTGLGAEIIGTFVLVYTVFSATDPKRNARDSHVPVLAPLPIGFAVFIVHLATIPITGTGINPARSFGAAVIYNKDKAWDDQWIFWLGPFIGAAIAALYHQYILRAGAIKALGSFRSNA
PaPIP2-3	PaLWMG0605338300.01.P01	ATGGCCAAAGACATTGAAGTTGGTGGAGGGCAGAATAGATTCTCAGGAAAAGACTACCAGGACCCTCCTCCAGCACCATTGATTGATGCAGAGGAGCTTGGCCAGTGGTCTTTTTACAGAGCCATTATAGCTGAATTCATAGCTACCCTCTTGTTCTTGTACATCACTGTGCTCACAGTGATTGGATACAAGAGCCAATCTGATGGAGACCAATGTGGTGGTGTTGGCATTCTTGGCATTGCTTGGGCCTTTGGTGGCATGATCTTTGTCCTTGTTTACTGCACCGCTGGCATCTCTGGAGGGCACATAAACCCTGCTGTCACATTTGGGCTGTTTTTGGCTAGGAAGGTGTCACTGGTCAGAGCCATATTGTATATGGTGGCTCAGTCCTTGGGAGCC…	MAKDIEVGGGQNRFSGKDYQDPPPAPLIDAEELGQWSFYRAIIAEFIATLLFLYITVLTV IGYKSQSDGDQCGGVGILGIAWAFGGMIFVLVYCTAGISGGHINPAVTFGLFLARKVSLV RAILYMVAQSLGAICGVGLVKAFQNAYFTKYGGGANGLADGYSQGTGLAAEIIGTFVLVY TVFSATDPKRNARDSHVPVLAPLPIGFAVFIVHLATIPITGTGINPARSLGAAVIYDNDK AWDDQWIFWVGPFIGAAIAAFYHQYILRAGAVKALGSFRSSSNI
PaPIP2-4	PaLWMG0806733800.01.P02	ATGTCCAAAGAAGTGAGTGAAGAGGGACAAGCCCACCACCATGGGAAGGACTATGTGGACCCACCACCAGCTCCTCTCATCGACAGCGATGAGCTCAAGCGGTGGTCCTTCTACAGAGCCCTCATAGCCGAGTTCATAGCCACCCTGCTCTTCCTCTACATCACCGTATCCACTGTCATAGGCAACAAGGTCCAGAGTGGGCCTTGCGATGGCGTTGGCCTTCTGGGTATTGCCTGGGCCTTCGGTGGCATGATCTTCGTCCTCGTCTACTGCACCGCCGGCATCTCTGGTGGTGGTCACATTAACCCAGCTGTGACTTTCGGGCTTTTCTTGGCTCGCAAGGTCTCGTTGATCAGAGCTGTGGCTTACATCGTGGCGCAGTGCTTAGGAGCCATTGTT…	MSKEVSEEGQAHHHGKDYVDPPPAPLIDSDELKRWSFYRALIAEFIATLL FLYITVSTVIGNKVQSGPCDGVGLLGIAWAFGGMIFVLVYCTAGISGGGH INPAVTFGLFLARKVSLIRAVAYIVAQCLGAIVGVGLVKAFQKHNYNSQG GGANTVASGYSRGTALGAEIIGTFVLVYTVFSATDPKRSARDSYVPVLAP LPIGFAVFIVHLATIPITGTGINPARSFGPAVIFNNEKAWDDQQWIFWVG PFVGALAAAAYHQYILRAAAIKALGSFRSNPTN
PaTIP1-1	PaLWMG0705957400.01.P01	ATGCCGATCCGGAACATTGCCGTTGGCCGACCCGAGGAGACGTACCACCCGGACGCCTTGAGGGCGGGTCTCGCCGAGTTCATCTCCACGCTGATCTTCGTCTTCGCCGGAGAGGGCTCCGGCATGGCCTTCGCCAAGCTCACCCACGGGGCCGCGACCACGCCAGCAGGCCTCATCGCCGCTTCTCTAGCCCACGGATTCGGCCTCTTTGTCGGCGTAGCCGTCAGTGCCAACATCTCCGGCGGACACGTCAACCCCGCCGTCACCTTCGGCGCCTTCGTCGGCGGCAATATCTCCCTCCTCCGCGGCATCCTCTACTGGATCGCCCAGCTGCTCGGGTCCACCGTCGCCTGCGGGCTCCTCAAGTTCGCCACCAACTACCAGACTACCTCCGCATTT…	MPIRNIAVGRPEETYHPDALRAGLAEFISTLIFVFAGEGSGMAFAKLTHGAATTPAGLIA ASLAHGFGLFVGVAVSANISGGHVNPAVTFGAFVGGNISLLRGILYWIAQLLGSTVACGL LKFATNYQTTSAFALSEGVGVWNAFVFEIVMTFGLVYTVYATAIDPKRGSVGTIAPIAIG LVVGANVLAGGAFDGASMNPAVSFGPALVSWSWQNHWVYWAGPLIGGGLAGLIYESVFIG NSGHEPLPTADY
PaTIP1-2	PaLWMG0604986400.01.P01	ATGCCTGTCTCTAGAATTGCAGTTGGAAACCCAGCTGAGTTTGGGCAGCCAGATGCTCTCAAAGCAGCTCTTGCTGAGTTCATCTCAGTTCTCATCTTTGTTTTTGCTGGTGAAGGCTCTGGCATGGCTTTCGACAAGCTCACTAATGGTGCTTCAACAACACCGGCTGGCCTTATAGCCGCTGCCTTGGCACATGCCTTTGCACTTTTCGTGGCGGTTTCCATTGCAGCAAACATCTCCGGAGGTCATGTTAACCCTGCTGTCACATTTGGTGCCTTTATTGGCGGCAACATCACTCTCATCAGGTCTATTTTGTACTGGATTGCCCAGTTGCTTGGAGCCGTGGTTGCTTGCTTGCTTCTCAGGTTTGCAACCGGTGGATTGGAAACATCTGCTTTC…	MPVSRIAVGNPAEFGQPDALKAALAEFISVLIFVFAGEGSGMAFDKLTNGASTTPAGLIA AALAHAFALFVAVSIAANISGGHVNPAVTFGAFIGGNITLIRSILYWIAQLLGAVVACLL LRFATGGLETSAFSLSSGVSVWNAVVLEIVITFGLVYTVYATALDPKKGNIGIIAPIAIG FIVGANILVAGAFDGASMNPAVSFGPAVVSWTWDNHWVYWLGPFIGAAIAALVYDLIYIT PDTHEQLPTTDY
PaTIP1-3	PaLWMG0202209500.01.P01	ATGCCAATCAATAAAATTGCAGTTGGGACGCCAGGAGAGGCAAGCCACCCTGATGCCATAAGGGCTGC CTTTGCTGAGTTTTTCTCTACGCTCATCTTTGTTTTTGCTGGGGAAGGCTCTGGCATGGC TTTCAACAAGCTAACTGACAACGGGTCAACCACACCGTCTGGGCTTGTAGCTGCATCACTGGCACACGC TTTTGCACTTTTTGTTGCGGTCTCTGTGGGTGCAAACATTTCCGGGGGTCATGTAAACCC TGCTGTCACATTTGGCGCTTTCATTGGTGGCAACATAACTCTGTTGAGAGGCATTTTGTA TTGGATTGCACAGTTGCTTGGATCAGTTGTTGCTTGCTTGCTGCTCAAGTTTGCCACCGGT GGATGGGAAACGGCA…	MPINKIAVGTPGEASHPDAIRAAFAEFFSTLIFVFAGEGSGMAFNKLTDNGSTTPSGLVAASLAHAFALFVAVSVGANISGGHVNPAVTFGAFIGGNITLLRGILYWIAQLLGSVVACLLLKFATGGWETAAFSLSSGVSVWNALVFEIVMTFGLVYTVYATAVDPKKGNVGIVAPIAIGLIVGANILAGGAFDGASMNPAVSFGPAVVSWSWSHHWVYWAGPLIGAAIAALVYDNIFIGDGGHEPLPNNDF
PaTIP2-1	PaLWMG0303130000.01.P01	ATGGCCAAAATAGCATTTGGGCGCTTTGATGATTCTTTCAGTTTGGGGTCCTTTAAGGCCTATCTTGCAGAGTTCATCTCAACCTTGCTCTTTGTTTTTGCAGGAGTTGGTTCAGCCATTGCTTACAACAAGTTGACATCCAATGCTGCTCTTGATCCTGCTGGGCTAGTAGCCATTGCTTTAGCCCACGGCTTTGCTCTCTTTGTTGCAGTCTCAGTTGGCGCCAACATCTCTGGTGGACATGTGAACCCAGCTGTCACCTTTGGATTGGCTCTTGGTGGCCAAATCACTGTCCTCACTGGCATCTTCTACTGGATTGCCCAGCTTCTTGGTGCCATTGTTGCTGCCTTCATCCTCAAGTTCGTCACCGGAGGCTTGACAATTCCCATCCACAGTTTG…	MAKIAFGRFDDSFSLGSFKAYLAEFISTLLFVFAGVGSAIAYNKLTSNAALDPAGLVAIA LAHGFALFVAVSVGANISGGHVNPAVTFGLALGGQITVLTGIFYWIAQLLGAIVAAFILK FVTGGLTIPIHSLAAGVGAIQGVIFEIIITFALVYTVYATAADPKKGALGTIAPIAIGFI VGANILAAGPFSGGSMNPARSFGPAVASGDFHDNWIYWVGPLIGGGLAGLIYSNVFFHTE HAPLVSEY
PaTIP2-2	PaLWMG0504292200.01.P01	ATGGTGAAGTTGGCTTTTGGTGGCTTTGGTGACTCGTTTAGTGTTGGCTCCCTCAAGTCCTATCTAGCTGAGTTCATTGCCACCCTTCTCTTTGTGTTTGCTGGTGTTGGATCTGCCATTGCTTACGGTAAGCTGACATCAGCAGCCTTGGACCCTGCGGGCCTGGTAGCGGTGGCCATAGCCCATGCATTTGCACTGTTTGTGGGGGTCTCTATTGCTGCCAACATCTCAGGTGGCCATTTGAACCCAGCTGTCACACTTGGATTGGCCATTGGAGGCAACATCACCATCCTCACTGGCATATTCTACTGGATTGCCCAACTCTTGGGCTCCATCGTTGCCAGCTTTCTCCTCAAGTTTGTCACTCAAATGGATGTGCCAACCCATACACTTGCCTCA…	MVKLAFGGFGDSFSVGSLKSYLAEFIATLLFVFAGVGSAIAYGKLTSAAL DPAGLVAVAIAHAFALFVGVSIAANISGGHLNPAVTLGLAIGGNITILTG IFYWIAQLLGSIVASFLLKFVTQMDVPTHTLASGVGAIEGVVFEIIITFA LVYTVYATAADPKKGSLGIIAPIAIGFIVGANILAAGPFSGGSMNPAGRL ARLLPAETSPTTGSTGSAH
PaTIP2-3	PaLWMG0506397400.01.P01	ATGGTGAAGTTGGCTTTTGGTAGCTTTGGTGACTCGTTTAGTGTTGGCTCCCTCAAGTCCTATCTAGCCGAGTTCATTGCCACCCTTCTTTTTGTGTTGGAGCTGCCATTGCTTACGATTTACTATATGAAATTACTATGTAAGCTGACATCAGTAGCCTTGGACCCTACGGGCCTAGTAGCGGTGGCCATAGCTCATGCGTTTGCACTATTTGTGGGGGTCTCTATTGCTGCAAACATCTCAGGTGGCCATTTGAACACAATGATTGCTGCTGCTACGGATTGGATGAGTTCAGAGGTCGTGTACTCTAGTAAGATGGCTCCATCTGTCATACATGGATTGGCCATTAGAGGCAACATCACCATCCTCACTGGCATATTCTACTGGATTGCCCAACTC…	MVKLAFGSFGDSFSVGSLKSYLAEFIATLLFVLELPLLTIYYMKLLRKLTSVALDPTGLVAVAIAHVFALFVGVSIAANISGGHLNTMIAAATDWMSSEVVYSSKMAPSVILGLAIRGNITILTGIFYWIAQLLGSIVASFLLKFVTQLDVPTHALASGVDAIEGVKLDFLEQVLTVYTIINRAYPVSKQLAPRQTRLLSCRRKTLFRGAKHLPKLPTAKAHKLLNLILMTSVTTAATCTKSHIENLHQPPTFTSL
PaTIP3-1	PaLWMG0506979500.01.P01	ATGGCTAGGATTGCACTAACCGCTCGATTTCAGCAAGCAATTACTCCCAATGCTCTTCGATCTTATCTTGCAGAGTTTATCTCAACCTTCTTCTTTGTGTTTGCTGTTGTGGGCTCTATGATGTCCTCCAGAAAGTTGATGCCAGATGCTGCATCAGACCCAGCTAGTCTGGTGGTGGTTGCCATCGCCAATGCCTTTGCATTGGCCTCGGCTGTGTACATCGCAGCCAACGCCTCCGGCGGCCATGTGAACCCGGCTGTCACCTTTGGCATGGCCGTGGGGGGACACATTAGTGTCCCCAATGCCATCTGCTATTGGATTTCTCAAATGGTGGCCTCTGTCATGGCTTGCCTTCTATTGAAAGTGACTGTCGTTGGGCAGCATGTTCCAGCATATGCA…	MARIALTARFQQAITPNALRSYLAEFISTFFFVFAVVGSMMSSRKLMPDAASDPASLVVVAIANAFALASAVYIAANASGGHVNPAVTFGMAVGGHISVPNAICYWISQMVASVMACLLLKVTVVGQHVPAYAITEEMTGFGASVLEGVLTFGLVYTVYAAGDPRNGAVGGIGPLAIGLMAGANVLATGPFSGGSMNPACAFGSAVVAGSFKNQAVYWVGPLIGAAVAGLLYDNVVFPTQVPDSPTGVREGVGVF
PaTIP3-2	PaLWMG0504762300.01.P01	ATGCCGCCTCGGAGATATGCCTTTGGAAGGGCCGACGAGGCCACCCACCCTGACTCCATGAGAGCCACTTTAGCTGAATTCGTTGCCACTTTCATCTTTGTCTTTGCTGGGGAAGGCTCTGTTCTCGCTCTTGGTACATATATATGTGTGTGTGTGTGTGATAGCGGCACATCAGCAGCTGAGCTGATAGCCATAGCTCTTGCACATGCCTTCTCTCTATTTTCGGCCGTCTCAACCAGCATTAACGTATCTGGTGGCCACGTCAACCCTGCTGTAACCTTCGGTGCACTTATTGGTGGAAGGCTCTCTGTTGTTCGCGCCCTTTACTACTGGGTTGCTCAGCTCCTTGGGGCTATTGTGGCTTCCCTTTTGCTAAGGCTTGTCACAAATGGCATGAGG…	MPPRRYAFGRADEATHPDSMRATLAEFVATFIFVFAGEGSVLALGTYICVCVCDSGTSAA ELIAIALAHAFSLFSAVSTSINVSGGHVNPAVTFGALIGGRLSVVRALYYWVAQLLGAIV ASLLLRLVTNGMRTVAFSMASGVGEWHGLILEIVMTFGLVYTVYATAIDPKRGSLGTMAP LAIGLIVGANILVGGPFDGASMNPARAFGPALVGWRWRNHWIYWVGPFIGGGLAALIYEY MVIPTETPHHTHQPLAPEDY
PaTIP4-1	PaLWMG0101145200.01.P01	ATGGCGAAAATAGCCTTGGGAACCACCAGTGAGGCTGCCCTGCCAGAATTATGGAGAGCCCTCGTGGTTGAGTTCATCACCACCTTCCTCTTTGTCTTTGCTGGTGTTGGATCAGCCATGGCTACTGATAAGCTAGAAGCAGATGCATTAGTCTCGTTGTTTGCCATAGCTGTGACACATGCACTAGTTGTAGCCGTCATGATATCCGCTGGCCACATTTCCGGCGGTCACCTTAACCCGGCTGTCACCCTCGGCCTCCTCGTTGGCGGTCACATTACCGTCTTCCGATCCCTACTCTATTGGATCGATCAATTGTTAGCAGCCGCCGCAGCTTGTTACCTGCTAGAGTACCTCACTGGTGGATTGACTACACCAATTCATTCGCTCGCAAGTGGGGTG…	MAKIALGTTSEAALPELWRALVVEFITTFLFVFAGVGSAMATDKLEADALVSLFAIAVTH ALVVAVMISAGHISGGHLNPAVTLGLLVGGHITVFRSLLYWIDQLLAAAAACYLLEYLTG GLTTPIHSLASGVGYLQGVIWEIILTFSLLFTVYATIVDPKKGALNGLGPTLTGFVVGAN ILAGGAFSGASMNPARSFGPALVSWNWTDHWVYWVGPLIGGGLAGFIYENFFIFRPTTHL PIPTEEEAF
PaTIP5-1	PaLWMG0203269600.01.P01	ATGGCTAGGATTGCACTAACCGCTCGATTTCAGCAAGCAATTACTCCCAATGCTCTTCGATCTTATCTTGCAGAGTTTATCTCAACCTTCTTCTTTGTGTTTGCTGTTGTGGGCTCTATGATGTCCTCCAGAAAGTTGATGCCAGATGCTGCATCAGACCCAGCTAGTCTGGTGGTGGTTGCCATCGCCAATGCCTTTGCATTGGCCTCGGCTGTGTACATCGCAGCCAACGCCTCCGGCGGCCATGTGAACCCGGCTGTCACCTTTGGCATGGCCGTGGGGGGACACATTAGCGTCCCCAATGCCATCTGCTATTGGATTTCTCAAATGGTGGCCTCTGTCATGGCTTGCCTTCTATTGAAAGTGACTGTCGTTGGGCAGCATGTTCCAGTATATGCA…	MARIALTARFQQAITPNALRSYLAEFISTFFFVFAVVGSMMSSRKLMPDA ASDPASLVVVAIANAFALASAVYIAANASGGHVNPAVTFGMAVGGHISVP NAICYWISQMVASVMACLLLKVTVVGQHVPVYAITEEMTGFGASVLEGVL TFGLVYTVYAAGDPRNGAVGGIGPLAIGLMAGANVLATGPFSGGSMNPAC AFGSAVVAGSFKNQAVYWVGPLIGAAVAGLLYDNVVFPTQVPDSLTGVTE GVGVF
PaNIP1-1	PaLWMG0403890000.01.P01	ATGGCTGAGACTTCAGGAGCTAATGGTAATGGAACCCATGTTTTTAATGTTGAAGATGGTGATGGCAACAGTCACAGACTTTCCCAATCTTCCACCAAAACCAACCAAGAATCAAGCAGTTTTGGTCTCTCTGTGCCTTTCATGCAGAAGGTGATTGCTGAGGTGTTGGGTACATACTTCGTGGTATTTGCAGGCTGTGGGGCTGTGGTGGTGAATTTGAGCACAGATAAGACGGTGTCGGCTCCAGGAATTTCAATTGTTTGGGGACTGGTTGTGATGGTCATGGTTTACTCCGTTGGTCACATCTCCGGTGCCCATTTTAATCCTGCTGTCACCATTGCTTTTGCCATTACCAAGAGGCTTCCATGGAAACAGGTACCGGCTTACATAGCAGCTCAA…	MAETSGANGNGTHVFNVEDGDGNSHRLSQSSTKTNQESSSFGLSVPFMQKVIAEVLGTYF VVFAGCGAVVVNLSTDKTVSAPGISIVWGLVVMVMVYSVGHISGAHFNPAVTIAFAITKR LPWKQVPAYIAAQVLGSTLASGTLRLIFQGHQNHFAGTLPTGNPWQSFAIEFVITFYLMF VISGVATDNRAIGELAGLAVGATVLLNVMFAGPISGASMNPARSIGPAIVSTQYKHLWVY IFAPTLGAVCGALVYNVIRFTDKPLREITKSSSFLKAVGSK
PaNIP2-1	PaLWMG0302537400.01.P01	ATGGCCACAAAACATCCAGAGCCTGGAAACCACAACACAAACGAGTTAGTCTCAGTGCAGGAAAACCACCCCACATCCCAAAATCCAACATTTGAACAACAATATTACCCACCTGGTTTTTTCAGAAAGGTGATGGCGGAGATGATAGCCACGTACATGTTGGTGTTTGTGACATGTGGTTCGGCTGCTCTTGCTGCCAGCGATGAACACAAAGTGTCAAGGCTTGGAGCTTCAATTGCAGGAGGGCTCGTAGTGACCGTGATGATCTATGCGGTTGGCCACATCTCTGGGGCACACATGAACCCTGCCGTCACTCTAGCTTTTGCTGCTGTTAGGCATTTTCCATGGAAACAGGTCCCAATCTACTGGGTAGCTCAACTAGCAGGATCCATATCTGCC…	MATKHPEPGNHNTNELVSVQENHPTSQNPTFEQQYYPPGFFRKVMAEMIATYMLVFVTCG SAALAASDEHKVSRLGASIAGGLVVTVMIYAVGHISGAHMNPAVTLAFAAVRHFPWKQVP IYWVAQLAGSISASFTLSVLLHPIKHVGTTSPSGSDFQALIAEIVMTFSMMFIASAVATD AKAIGELAGVAVGSAVCITSIFAGPISGGSMNPARTIGPAIASAYYKGIWVYVVGPVIGT LLGSCSYNFIQVSDNPTQPVSPPPPPRRSFAFHRMRSTMDKFPAKTLSIQLENFGFHRSN LIIWENPRVSILEVRVFVLNTRQHGIANT
PaNIP3-1	PaLWMG0101288800.01.P01	ATGATGGCAGAGCTTGTGGGCACATACATTCTTATATTTAGTGGCTGTGGGGCTGCTCTTGTCAACAATATACAATCTCTTACAATTGTGGGCATAGCACTTGTATGGGGTCTTGCTTTTACGGCCACTGCATATGCAGTTGGGCATGTCTCTGGTGCCCATTTCAACCCTGCAGTTACCATTGCCTTGGCTGCTGGCCGCAGATTTCCA TGCACACATGTACCTATGTATATCATGTCACAGTTGTCGGGAGCAACCCTAGCAAGCCT GACCCTGAGGCTGTTGTTTAACGACCAAAACAACATTCAAGCAACCTTGACTCAGTTCTC TTATTCAACAACTTACGTACAAGCCCTCACCTGGGAATTTATAAGCACTTTTATATTGAT GTTCAC…	MMAELVGTYILIFSGCGAALVNNIQSLTIVGIALVWGLAFTATAYAVGHV SGAHFNPAVTIALAAGRRFPCTHVPMYIMSQLSGATLASLTLRLLFNDQN NIQATLTQFSYSTTYVQALTWEFISTFILMFTICGVATDDRAKSSEQNIS GIAIGAAAVCVMVAGGICRPITGASMNPARSFGPATVAGIYKNIWVYTAG PILGAIAATMVYGVLRVPTPVESDDSVLRAPTSVKSDENASVVHNPVYSR NADLIARTLAQV
PaNIP3-2	PaLWMG0504454700.01.P01	ATGCCGGAATCGGAGCCAGTGACGCCGTCGGCGTCGGCGCCGGCGACGCCTGGGACGCCAGTGCCGCTGTTTTCAGGGCCGAGAGTGGACTCTATGTCCTATGATCGCAAGTCAATGCCGCGGTGCAAGTGCTTGCCTGTGAACGCTCCCACGTGGGGTCAATCTCACACGTGCTTCACCGACTTCCCCACTCCCACTGTCTCTCTCACCCGCAAGCTAGGAGCTGAGTTTGTCGGTACCTTCATCCTCATGTTTGCAGCAAGTGCCGGACCAATTGTGAACCAAAAGTACAACGGCGCAGAGACGCTGATCGGCAATGCGGCATGTGCTGGACTTGGGGTGATGATCGTGATCTTGTCCACGGGCCATATCTCTGGTGCGCATCTAAACCCATCTCTC…	MPESEPVTPSASAPATPGTPVPLFSGPRVDSMSYDRKSMPRCKCLPVNAPTWGQSHTCFT DFPTPTVSLTRKLGAEFVGTFILMFAASAGPIVNQKYNGAETLIGNAACAGLGVMIVILS TGHISGAHLNPSLTIAFAALRHFPWVQVPAYIAAQVSGSICASFALKGAFHPYMSGGTTV PTVSTGQAFALEFIITFNLLFVVTAVATDTRALGELAGLAVGATVMLNILIAGPSSGGSM NPVRTLGPAVAAGNYTKLWIYLVAPTLGALAGAGTYTAVKLREDEVDEPVREARSFRR
PaNIP4-1	PaLWMG0100895200.01.P01	ATGTCTGATCAAGCCATGAAAAACATGGAAGAAGGTGGCAGCTCGGGTACGGACAGCACAAATTCTGGGATTTGCTCTTCTTCTGAGATTGTTCAACTTACCCAAAAGGTAATTGCAGAGGTGATTGGGACATATTTCGTGATATTTATCGGGTGTGGTTCGGTAGCAGTGAATAAGATTTACGGTTCTGTAACATTTCCAGGGATTGCAATTACTTGGGGATTAATTGTTATGGTCATGGTCTATGCCGTTGGCCATATCTCCGGCGCCCACTTTAATCCCGCTGTCACCGTCACCTTTGCCATCTTTCGCCATTTTCCAGTCAAAGAGGTGCCTTTATATGTTGCGGCGCAGGTGTTAGGATCCATCCTTGCAAGCGGGACGCTATGCCTTCTTTTG…	MSDQAMKNMEEGGSSGTDSTNSGICSSSEIVQLTQKVIAEVIGTYFVIFIGCGSVAVNKI YGSVTFPGIAITWGLIVMVMVYAVGHISGAHFNPAVTVTFAIFRHFPVKEVPLYVAAQVL GSILASGTLCLLLDVPQTAYFGTLPVGSDIRSLIIEIIASFLLMFVISGVATDNRAIGEL AGIAVGMTIVIDVFVAGPVSGASMNPARSLGPAIVMHTYKGLWIYFAGPIVGTVLGGFAY NLIRFTDKPLRELTKSASFIKSLSTKP
PaNIP4-2	PaLWMG0304019700.01.P01	ATGGCATTGGCGACAGAAGAATCTGATGGAAATGGAATTGAAGAAGAAATTTCAAAGATAGAAAAAGGTCTTGTAAGCACCTCTCATAACCCAGGAACCAAAACAACCGATGATTTTCGTTCATCAGCTGCACCCCCAAGCCTCCCTCAAAAGTTGATTGCAGAGTTGATTGGTACATACTTTGTGATATTTGCTGGGTGTGGTTCGGTGGCTGTGAACAAAATATATGGGAACGTCACGTTTCCTGGCGTATGTGTAACATGGGGTCTCATTGTCATGGCCATGATATATTCAGTCGGTCATATTTCTGGGGCACATTTCAATCCGGCCGTCACCATCACCTTTGCCGTCCTTCGCCGGTTCTCTTTCCAGGAGGTCCCATTATATATAGTAGCTCAA…	MALATEESDGNGIEEEISKIEKGLVSTSHNPGTKTTDDFRSSAAPPSLPQKLIAELIGTY FVIFAGCGSVAVNKIYGNVTFPGVCVTWGLIVMAMIYSVGHISGAHFNPAVTITFAVLRR FSFQEVPLYIVAQLLGSTMASGTIAVLLDVTPKAYFGTVPVGSNGQSLVFEIIISFLLMF VISGASTDSRAIGDLAGVAVGMTILLNVFIAGPVSGASMNPARSLGPAIVKHVYKGLWVY IVGPITGCLAGGIAYNFIRSKPN
PaNIP5-1a	PaLWMG0303878600.01.P01	ATGACTATCGTGCATACGCAAAAGCTGCTGCTGTTATTTCGGAATTACAAGTTGATCAACATGTACGTGTTGCCCACTCATCATCTGTTCCTGGCTTCCACGTCACCAGAAACCATGACAATTCTTAGACGAGGAACCAAAAGCTTGTCGAGCTGCCATGCTCCCATTGTCACTCTTCTCCAGAAGCTCGGAGCGGAGTTTGTGGGGACCTTCATCTTGGTGTTTTCAGCAACAGCGGGACCTATTGTGAACCAGAAGTACCACAATGCAGAGACACTGCTAGGCAATGCGGCATGTTCAGGCCTAGCAGTGATGGCCGTGATTTTGTCCACGGGCCACATCTCCGGAGCACACTTAAACCCGTCGGTCACCATTGCCTTCGCAGCGTTTCGACACTTC…	MTIVHTQKLLLLFRNYKLINMYVLPTHHLFLASTSPETMTILRRGTKSLSSCHAPIVTLL QKLGAEFVGTFILVFSATAGPIVNQKYHNAETLLGNAACSGLAVMAVILSTGHISGAHLN PSVTIAFAAFRHFPWSQVPLYITAQVSASISASFALKGVFHPFMSGGVTVPSVNHGQAFA LEFIVTFILMFTIIGVATDTRAVGEMAGVAIGATVLVNILVAGPTTGGSMNPIRTLGPAV AAGNYRGLWIYLVAPTLGALAGAAAYTTVKLPDNLPSNQVADELVDPNP
PaNIP5-1b	PaLWMG0302726000.01.P01	ATGCCAGGAGGAACCAAATGCTTTTCGAGCTTCCATGCTCTCAATGTCACCCTTTTCAGGAAGCTTGGGGCGGAGTTTGTAGGGACCTTCATCTTGGTGTTTTCAGCAGCGGCAGGACCTATTGTGAATGAGAAGTACCATGGTGTAGAGACACTGCTAGGCAATGCGGCATGTTCAGGCCTAGCAGTGATTGTCGTCATTCTGTCCACGGGCCACATCTCCAGAGCACACTTAAACCCATCGGTCACCCTTGCCTTCGCAACGTTTCGACACTTCCCATGGTCCCAAGTTCCCCTCTACATAATAGTGAAGGTTTCGGCATCAATTTCTGCAATTTTTGCTCTCAAGGGTGTCTTCCATCCCTTCATGTCTGGTGGAGTTACGGTTCCTTCAGTGAGC…	MPGGTKCFSSFHALNVTLFRKLGAEFVGTFILVFSAAAGPIVNEKYHGVETLLGNAACSG LAVIVVILSTGHISRAHLNPSVTLAFATFRHFPWSQVPLYIIVKVSASISAIFALKGVFH PFMSGGVTVPSVSHGQAFALEFIVTFILLFTITAVATDTREMAGVAIGATVLLDILVAGE VKVGGLHRISMWDFVQVVVVVTRVMEIRFGSLRVSAVGSFGRPTTGGSMNPIQTLGPAIA ARNYKGLWIYLVAPTFGASAGAAAYTTVELLDNKPPNQVRISTC
PaNIP6-1	PaLWMG0303063200.01.P01	ATGGACAATAATAATGAGGAAGTTCCATCAGCTCCTTCAACTCCTGTAACACCAGGCACTCCTGGGGCTCCTCTCTTTGGTGGGTTCAAGGCAGATCACAGAAGCAGTGGGATTGGTAGGAAATCACTCCTCAAGAGCTGCAGCAGATGCTTCACTGTTGAAGATTGGGCTTTGGAAGAAGGCACATTGCCTAAAGTTTCTTGTGCTTTGCCTCACCCTCCTGTCTCACTTGCAAGAAAGGTAGGAGCTGAATTTTTGGGCACTTTCATACTGATCTTTGCTGGAACAGCCACAGCCATAGTGAACCAGAAGACACAAGGCTCAGAAACCCTCATAGGCCTTGCAGCCTCCACTGGCCTAGCTGTTATGATTGTGATTCTATCAACAGGCCACATCTCT…	MDNNNEEVPSAPSTPVTPGTPGAPLFGGFKADHRSSGIGRKSLLKSCSRCFTVEDWALEE GTLPKVSCALPHPPVSLARKVGAEFLGTFILIFAGTATAIVNQKTQGSETLIGLAASTGL AVMIVILSTGHISGAHLNPSVTIAFAALKHFSWKHVPVYVGAQVLASICAAFALKVIFHP IMGGGVTVPSGSYGQAFALEFIISFNLMFVVTAVATDTRAVGELAGIAVGATVMLNILIA GETTGASMNPVRTLGPAIAANNYKAIWVYLTAPFLGALFGAGTYTAVKLPEEDGDHIEKP STRSFRR
PaNIP7-1	PaLWMG0100384100.01.P01	ATGAAAGCCTTTTCTAAAGATGAAATTTCGGTTCCATCTCCTCAAACTTCAAACTGCACATCAACTAGTGACCATTCTAATAAAGATGATCAAGAAATGGGCTCTAATGCAATGTCGGATGAGGGAGAGGTCTTGAACAACTCAGCCTTCTTCTGTTTCCCATTCCAAATGGATCTAAATCTCGTTCGCGCGGTTTTTGCAGAGATGGTGGGGACTTTTATGTTGATGTTCTGCGTATGTGGGATCATAGCAAGCACACAGCTGATGAGGGGGGAAGTTGGTCTTATGGAGTATGCAGCCACAGCAGGTTTAACTGTAGTAGTTGTTATTTTCTCCATAGGGTCAATTTCTGGTGCTCATGTCAACCCAGCTGTCACAGTAGCATTTGCAACCTTTGGT…	MKAFSKDEISVPSPQTSNCTSTSDHSNKDDQEMGSNAMSDEGEVLNNSAFFCFPFQMDLN LVRAVFAEMVGTFMLMFCVCGIIASTQLMRGEVGLMEYAATAGLTVVVVIFSIGSISGAH VNPAVTVAFATFGHFPWCRVPVYILAQTMGSVLATYIGRLVYGIKPDLMTTRPIQSSASA FWVELIATFMIMFLAASLTHQAHAVGYLSGFVVGIAIGLSVLITGPVSGGSMNPARSLGP AIVAWNFKDLWIYICGPTIGAVAGARLFQILRLQLQPCSPSNTTSPNIRLLGQPLAYEAT
PaSIP1-1	PaLWMG0706367400.01.P01	ATGGGTGCGATTAAGGCAGCTGTTGGAGACACTGTGCTCACCTTCTTGTGGATTTCCTGCGCATCGACGCTTGGACTAGCCACCAGCTTCATCGCAAATGCCGTTGGGATTCAGGACCTTCCATGGCCGCCGCTCTTCATCACCACCGCCCTTGTCTTCGTCCTTGTGTTTGTCTTCACCTTCCTCGGAGACGCCTTGGGTGGGGCCAGCTTCAACCCCACTGGCACTGCCTCCTTTTACGCCGCCGGCCTTGGCGCCGACACCCTCCTCTCCATGGCCCTCCGCTTCCCTGCTCAGGCTTTGGGTGCTGTGGGTGGAGTACTAGCCATTAACGAGGTCATGCCACAGCAATACAAGCACATGCTTGGAGGGCCTTCATTAAAAGTTGACGTGCATACT…	MGAIKAAVGDTVLTFLWISCASTLGLATSFIANAVGIQDLPWPPLFITTALVFVLVFVFT FLGDALGGASFNPTGTASFYAAGLGADTLLSMALRFPAQALGAVGGVLAINEVMPQQYKH MLGGPSLKVDVHTGAIAEGVLTFIISFLVLVIILKGPRSPVLKMLLLSVVTVTLVVSGSV YTGPSMNPANAFGWAYLNNWHNTWEQFYVYWICPFIGAILAGWIFRAVFPPLPAKGKKKK AKKA
PaSIP1-2	PaLWMG0706293200.01.P01	ATGGGTGCGATTATGGCAGCTGTTGGAGACACTGTGCTCACCTTCTTGTGGATTTCCTGCGCATCGACGCTTGGACTAGCCACCAGCTTCATCGCAAATGCCGTTGGGATTCAGGACCTTCCATGGCCGCCGCTCTTCATCACCACCGCCCTTGTCTTCGTCCTTGTGTTTGTCTTCACCTTCCTCGGAGACGCCTTGGGTGGGGCCAGCTTCAACCCCACTGGCACTGCCTCCTTTTACGCCGCCGGCCTTGGCGCCGACACCCTCCTCTCCATGGCCCTCCGCTTCCCTGCTCAGGCTTTGGGTGCTGTGGGTGGAGTACTAGCCATTAACGAGGTCATGCCACAGCAATACAAGCACATGCTTGGAGGGCCTTCATTAAAAGTTGACGTGCATACT…	MGAIMAAVGDTVLTFLWISCASTLGLATSFIANAVGIQDLPWPPLFITTALVFVLVFVFT FLGDALGGASFNPTGTASFYAAGLGADTLLSMALRFPAQALGAVGGVLAINEVMPQQYKH MLGGPSLKVDVHTGAIAEGVLTFIISFLVLVIILKGPRSPVLKMLLLSVVTVTLVVSGSV YTGPSMNPANAFGWAYLNNWHNTWEQFYVYWICPFIGAILAGWIFRAVFPPLPAKGKKKA KKA
PaSIP1-3	PaLWMG0302672200.01.P01	ATGGGGGTGATCAAGGCAGCTCTAGGAGATGCAGTTCTGACTTCCCTGTGGGTTTTCAGCGCACCAAGTATGGGGGTTTTCACAGTCATCATCGCCTCGTTTCTTGGCATTCAAGCTAGGTCTTTGCTAGGCCTCTTCATCACCACCATAGTTGCCACAATTCTGGTCCTAGCTTTCAGCTTGATAGGCAAGGTTTTGGGTGGTGCCAGCTTCAACCCCTCCACCACTGCAAGTTTCTACGCTGCAGGCCTCACCCCCGGCACATCTCTTGTCTCCATGGCGGTCCGGTTCCCGGCTCAGGCGGCCGGTGGAGTAGGAGGTGCCAAGGCAATTCTTCAGGTGATGCCAAAGCAGTACAAGCATATGCTTAAAGGGCCTTTTTTGAAAGTGGATTTGTAC…	MGVIKAALGDAVLTSLWVFSAPSMGVFTVIIASFLGIQARSLLGLFITTIVATILVLAFS LIGKVLGGASFNPSTTASFYAAGLTPGTSLVSMAVRFPAQAAGGVGGAKAILQVMPKQYK HMLKGPFLKVDLYTGVIAEGLLTFVLCFSLLVIILRGPRNPILKIWLLSIATVGLVVAGG GYTGPSMNPANAFAWAYVNNWHNTWELFLVYWIGPFIGATLAASVFKTLLPPPIAKEKKA
PaSIP2-1	PaLWMG0706248900.01.P01	ATGGGGAGGATTGGTTTGCTTGTATCAGATTTCACAATCTCATTCATGTGGGTTTGGTCAGGGGTCTTGATTAAGATGTATGTTTACAACAATCTGGGGTTTGGCCATGAACCCACCGGTGAGATTATCAAATCCACTCTGTCAATTGTAAACATGTTCTTCTTTGCCTTGTTGGGAAAGATTACCAATGGTGGCACTTACAATCCTCTCACTGTTTTTGCTGCCGCAATCACTGGGGATTTCACCCGCTTTCTTTTCACTGTTGCTGCAAGAATCCCTGCTCAGGTTATTGGCTCTATTGCTGGGGTCAAGCTCATAATTCAGCTCTTTCCTGAAATAGGTCTTGGGCCACGTCTGAATGTTGATATCCATCGAGGTGCACTTACAGAAGGATTGCTA…	MGRIGLLVSDFTISFMWVWSGVLIKMYVYNNLGFGHEPTGEIIKSTLSIVNMFFFALLGKITNGGTYNPLTVFAAAITGDFTRFLFTVAARIPAQVIGSIAGVKLIIQLFPEIGLGPRLNVDIHRGALTEGLLTFAIVTISLGLARNIPGSFFMKTWISSVSKLTLHILGSDLTGGCMNPASVMGWAYARGAHVTKEHILVYWLAPIEATLLAIWTFRVLVPQLKEEKVDKKAKSE
PaXIP1-1	PaLWMG0806748900.01.P01	ATGGAGGGTTTGGTCATGACCCCAAATGAAGCTGATGAAAAATTGCCCAAATCAGCTGGCAGAAGTTGTGAGGCAGTTGGTGTCGAAAACTCGCTGAGGCTAAAATTTCTTACTGCAATTGGTGCCCATGAATATTTTTCACCAGAGATGTGGAGAGCAGCTTTTACAGAATTAGTAGCAACAGCTTCTCTTCTGTTCACCCTGACCTCTTCAATCATCTCATGCTTGGAATCAGGAGAGGTTGATCCAAAGCTGCTTGTCCCAATTGCAGTCTTCATCATAGCCTTCCTCTTCCTCCTAGTCACAGTCCCTTTATCTGGAGGGCACATGAGCCCTGTCTTCACATTCATAGCTGCCCTTCAAAAGGGTGTTATAACTTTTGTTAGGGCCTCCACCTAC…	MEGLVMTPNEADEKLPKSAGRSCEAVGVENSLRLKFLTAIGAHEYFSPEM WRAAFTELVATASLLFTLTSSIISCLESGEVDPKLLVPIAVFIIAFLFLL VTVPLSGGHMSPVFTFIAALQKGVITFVRASTYILAQCIGSILGFLIIKT VMDQNAAQKYSLGGCTIKGSGSTSGVGTQDSIDGRICLHICGSLCRGHSG ILTREGAKS
PaXIP1-2	PaLWMG0806748700.01.P01	ATGGCTGAAAATAGGCCGGCGGTAGAGGATGACAGAGTCCATCCTCTTTCTTCCACGTCAATGTCAGAGCATTGGAATGTTGAGGAAGGGAAGAAGTCCAGTCCCTCCACTTTGAGTGAGAAGTTGGGATTGCACGAGCTATTTTCTATGAAGGTTTGGAGAGCATCTCTAGCAGAGCTAGTTGGCTCGGCAGTGCTTGTTTTCGCTATAGACACAATAGTGATCTCCTCATATGAGACTAAAACCACAACACCAAACCTTGTCATGGCGATCCTCATTTCCATCACAGTTGCAATTCTCCTCCTTGCCACTAATCCCATCTCCGGCGGCCACATCAATCCTGTTGTCACCTTATCCGCAGCATTCGTTGGCCTCATATCCTTCTCACGCGCCGCTGTC…	MAENRPAVEDDRVHPLSSTSMSEHWNVEEGKKSSPSTLSEKLGLHELFSM KVWRASLAELVGSAVLVFAIDTIVISSYETKTTTPNLVMAILISITVAIL LLATNPISGGHINPVVTLSAAFVGLISFSRAAVYILSQCTGAILGALALR AVVNSSIEETFSLGGCTLTVIAPGPHGPIIMGIETTQALWLEIICTFVFL FASIWMAFDHRQAHAVGRVVVFSIVGTVVGLLVFISTTVTAVKGYAGVGM NPARCLGPALIRRGHLWNGHWVFWVGPIIACVAFYLYTKIIPRQHFHMDG HTLHTVKYRKDSSQVEKDLSNFSV
