# Supplementary material for: Genome-Wide Identification and Function of Aquaporin Genes During Dormancy and Sprouting Periods of Kernel-Using Apricot (Prunus armeniaca L.)
Source: Front Plant Sci. 2021 Oct 4;12:690040. doi: 10.3389/fpls.2021.690040 (PMC8520955; doi:10.3389/fpls.2021.690040)
Supplement: Supplementary Table 4 — Analysis of cis-acting elements in the 2,000-bp sequence upstream of the translation initiation codon of PaAQP genes. [file Table_4.xlsx]

## Sheet: Sheet1
Table S4 Analysis of cis-acting elements in the 2,000 bp sequence upstream of the translation initiation codon of PaAQP genes
		Stress-related						Hormone-related									Development-related
Gene name	Accession	anaerobic induction	drought-inducibility	defense and stress responsiveness	wound-responsive element	low-temperature responsiveness	anoxic specific inducibility	gibberellin-responsive element	abscisic acid responsiveness	auxin responsiveness	MeJA-responsiveness	MeJA-responsiveness	salicylic acid responsiveness	gibberellin-responsive element	auxin-responsive element	auxin-responsive element	meristem expression	light responsive element	light responsive element	light responsive element	light responsive element	light responsiveness	light responsiveness	light responsiveness	light responsiveness	light responsiveness	light responsiveness	circadian control	light responsiveness	light responsiveness	palisade mesophyll cells	light responsiveness	zein metabolism regulation	light responsive element	endosperm expression	light responsive element	flPaonoid biosynthetic	light responsive element	MYBHv1 binding site	light responsive element	light responsive element	cell cycle regulation	light responsive element	light responsive element	light responsive element	endosperm-specific negative expression	light responsiveness	seed-specific regulation	light responsiveness
		ARE	MBS	TC-rich repeats	WUN-motif	LTR	GC-motif	P-box	ABRE	AuxRR-core	CGTCA-motif	TGACG-motif	TCA-element	TATC-box	TGA-box	TGA-element	CAT-box	GATA-motif	GT1	GTGGC-motif	Gap-box	LAMP-element	TCCC-motif	TCT-motif	Box 4	G-Box	G-box	circadian	GA-motif	AE-box	HD-Zip	MRE	O2-site	Box II	GCN4_motif	I-box	MBSI	sbp-CMA1c	CCAAT-box	chs-CMA1a	L-box	MSA-like	ACA-motif	Sp1	chs-CMA2a	AACA_motif	ATCT-motif	RY-element	CAG-motif
PaPIP1-1	PaLWMG0202050500	4	0	1	2	0	0	2	0	0	1	1	0	0	0	0	0	0	2	0	0	1	0	0	3	1	2	0	0	2	0	2	0	0	0	1	0	0	1	1	0	0	0	0	0	0	0	0	0
PaPIP1-2	PaLWMG0504379100	4	0	1	0	1	0	1	6	1	2	2	0	0	0	0	0	1	0	0	0	0	0	1	1	2	4	0	0	0	0	1	1	0	0	1	0	0	2	0	0	0	0	1	0	0	0	0	0
PaPIP1-3	PaLWMG0202248600	2	0	0	0	0	0	0	0	0	2	2	0	2	1	1	2	0	3	0	0	0	0	0	2	2	5	0	0	0	0	1	0	1	0	0	0	0	1	1	0	1	1	2	0	0	0	0	0
PaPIP2-1	PaLWMG0202173700	1	0	0	0	1	0	0	0	1	2	2	3	1	1	3	0	0	1	0	1	1	0	1	3	4	9	0	0	0	0	0	0	0	1	0	0	0	2	2	1	1	0	0	0	0	0	0	0
PaPIP2-2	PaLWMG0605030800	4	1	1	0	0	0	1	1	1	2	2	0	0	0	0	0	0	1	0	0	0	0	2	2	0	1	0	0	2	0	0	0	0	0	0	0	0	2	3	1	1	0	1	0	0	0	0	0
PaPIP2-3	PaLWMG0605338300	1	0	0	0	1	0	0	3	0	1	1	0	1	0	0	0	2	2	0	0	0	0	0	2	1	2	0	0	1	0	1	1	0	0	1	0	0	2	0	0	0	0	1	0	0	0	0	0
PaPIP2-4	PaLWMG0806733800	3	0	0	0	2	0	0	3	0	4	4	0	0	0	0	2	0	2	1	0	0	0	0	1	2	4	0	0	1	0	0	0	0	1	0	0	0	0	0	0	0	0	1	0	0	0	0	0
PaSIP1-1	PaLWMG0706367400	3	1	0	0	0	0	1	2	0	1	1	0	0	0	1	0	0	0	0	0	0	1	1	4	1	2	2	1	3	0	0	1	1	0	1	0	0	0	0	0	0	0	0	0	0	1	0	0
PaSIP1-2	PaLWMG0706293200	3	1	0	0	0	0	2	2	0	0	0	1	0	0	1	0	0	0	0	0	0	1	1	4	2	2	2	0	3	0	0	1	1	0	0	0	0	0	0	0	0	0	0	0	0	1	0	0
PaSIP1-3	PaLWMG0302672200	3	1	0	0	0	0	2	5	0	1	1	0	0	0	2	1	0	0	0	0	0	0	0	2	3	4	0	0	1	0	1	0	0	0	0	0	0	0	1	0	0	0	0	0	0	1	0	0
PaSIP2-1	PaLWMG0706248900	7	0	2	0	0	0	0	0	0	0	0	0	0	0	1	1	0	1	0	0	0	0	2	1	0	0	0	1	0	0	0	0	0	0	0	1	0	0	0	0	0	0	1	0	0	1	0	0
PaNIP1-1	PaLWMG0403890000	4	1	0	0	1	1	1	1	0	0	0	0	0	0	0	0	2	2	0	0	0	1	1	3	0	1	1	0	1	1	0	1	0	0	1	0	0	1	0	0	0	0	0	1	0	2	0	0
PaNIP2-1	PaLWMG0302537400	1	0	0	0	1	0	0	1	0	1	1	0	0	0	0	1	0	3	0	1	0	0	0	2	1	1	0	0	0	0	0	0	0	0	0	0	0	0	1	0	0	0	0	0	1	0	0	0
PaNIP3-1	PaLWMG0101288800	1	0	0	0	0	0	1	0	0	0	0	0	0	1	1	1	0	2	0	0	0	1	2	0	2	0	1	0	0	1	0	0	2	1	1	1	1	0	2	0	0	0	0	0	0	0	0	0
PaNIP3-2	PaLWMG0504454700	5	1	0	0	1	0	1	1	0	1	1	1	0	0	0	0	0	1	0	0	0	1	1	1	0	1	0	0	0	0	0	1	0	0	1	0	0	0	1	0	0	0	1	0	0	2	0	0
PaNIP4-1	PaLWMG0100895200	4	0	0	0	0	0	1	1	1	1	0	0	0	0	0	0	0	2	0	0	0	0	0	2	0	1	1	0	0	0	0	0	0	0	0	0	0	0	3	0	0	0	0	0	0	0	0	0
PaNIP4-2	PaLWMG0304019700	4	2	1	0	1	0	1	0	0	1	1	1	0	0	0	0	1	0	0	0	0	0	1	0	0	0	0	0	1	0	1	0	0	1	1	0	0	0	0	0	0	0	0	0	0	0	0	1
PaNIP5-1a	PaLWMG0303878600	2	1	0	0	0	0	0	1	0	1	1	0	1	1	1	0	0	6	0	0	0	0	1	2	0	0	0	1	0	0	2	0	0	0	2	0	0	0	0	0	0	0	0	0	0	0	0	0
PaNIP5-1b	PaLWMG0302726000	2	0	0	3	1	0	2	3	0	1	1	1	0	0	0	0	1	0	0	0	0	0	1	9	1	3	0	0	1	0	0	0	0	0	0	0	0	0	0	0	0	0	0	0	0	0	0	0
PaNIP6-1	PaLWMG0303063200	6	0	1	0	1	1	1	2	0	1	1	0	0	0	0	0	0	0	0	0	1	0	1	2	1	2	0	0	0	1	0	0	0	0	1	0	0	0	1	0	0	0	0	0	0	0	0	0
PaNIP7-1	PaLWMG0100384100	4	2	1	0	0	0	1	0	0	0	0	0	0	0	0	1	1	3	1	2	1	1	2	0	0	0	0	0	0	0	0	0	0	0	0	0	0	0	2	0	0	0	0	0	0	0	0	0
PaTIP1-1	PaLWMG0705957400	2	0	1	0	0	0	0	7	0	0	0	1	1	0	0	1	1	1	0	0	0	1	3	1	4	5	0	0	0	0	2	1	0	0	0	0	0	1	1	0	0	0	1	0	0	0	0	0
PaTIP1-2	PaLWMG0604986400	2	0	1	0	0	1	0	6	0	5	5	1	0	0	2	1	0	2	0	0	0	0	2	5	4	3	1	1	0	1	2	1	1	0	1	0	0	0	0	0	0	0	0	0	0	1	0	0
PaTIP1-3	PaLWMG0202209500	1	3	1	0	0	1	0	9	0	3	3	1	0	0	5	0	0	1	0	0	0	0	1	2	3	4	0	0	1	0	0	1	0	0	0	1	0	2	0	0	0	0	0	0	0	0	0	0
PaTIP2-1	PaLWMG0303130000	1	1	1	0	0	1	1	0	0	0	0	0	1	0	1	0	0	0	0	0	1	0	2	1	0	0	0	0	1	0	0	1	0	0	0	0	0	0	0	0	0	0	0	0	0	1	1	0
PaTIP2-2	PaLWMG0504292200	2	0	0	0	0	0	1	5	0	0	0	0	0	0	1	0	0	2	0	0	0	1	1	6	3	2	0	0	1	0	0	2	0	0	0	0	0	0	0	0	0	0	1	1	0	0	0	0
PaTIP2-3	PaLWMG0506397400	6	0	0	0	0	0	0	0	2	0	0	1	0	0	1	0	1	2	0	0	0	0	1	3	0	0	0	1	0	0	1	0	0	0	1	0	0	0	0	0	0	0	0	0	0	0	0	0
PaTIP3-1	PaLWMG0506979500	2	0	1	0	2	0	0	2	0	2	2	0	0	0	1	1	0	3	0	0	0	0	0	1	1	2	0	1	2	0	0	3	0	0	0	1	0	0	2	0	0	0	0	0	0	0	0	0
PaTIP3-2	PaLWMG0504762300	4	1	0	0	2	0	2	7	0	0	0	0	0	0	0	3	3	0	0	0	0	0	0	1	2	5	0	0	0	0	0	0	2	1	0	0	0	1	0	0	1	0	0	1	0	1	0	0
PaTIP4-1	PaLWMG0101145200	3	0	0	0	0	0	0	4	0	2	2	1	0	0	0	0	0	0	0	0	1	0	0	1	0	3	0	0	1	1	1	1	0	0	0	0	0	0	0	0	0	0	0	0	0	0	0	0
PaTIP5-1	PaLWMG0203269600	2	0	0	0	1	0	0	2	0	1	1	0	0	2	2	1	1	1	0	0	0	0	0	3	1	0	0	0	0	0	0	1	0	1	0	1	0	0	2	0	0	0	0	0	0	0	0	0
PaXIP1-1	PaLWMG0806748900	3	3	0	1	1	2	0	3	0	3	3	0	0	0	2	1	0	1	0	0	0	0	0	1	0	3	0	0	0	0	0	1	0	0	2	0	0	2	0	0	0	0	0	1	0	0	0	0
PaXIP1-2	PaLWMG0806748700	2	0	0	0	1	0	1	2	0	2	2	2	0	0	0	0	0	1	0	0	0	0	0	0	1	1	0	0	1	0	1	2	0	0	0	0	0	0	0	0	0	0	0	1	0	0	0	0
[truncated: 2 more columns]
