# Supplementary material for: Genome-Wide Identification and Function of Aquaporin Genes During Dormancy and Sprouting Periods of Kernel-Using Apricot (Prunus armeniaca L.)
Source: Front Plant Sci. 2021 Oct 4;12:690040. doi: 10.3389/fpls.2021.690040 (PMC8520955; doi:10.3389/fpls.2021.690040)
Supplement: Supplementary Table 7 — Genes related to cold resistance in the PaAQP coexpression network. [file Table_7.xlsx]

## Sheet: Var 2 anno
Table S7 Genes related to cold resistance in the PaAQP coexpression network.
14 genes involved in cold resistance
PaAQP gene code	PaAQP gene name	Coexpressed gene code	Correlation coefficient	Coexpressed gene annotation	Coexpressed gene abbreviation	Reference
PaLWMG0706367400.01	PaSIP1-1	PaLWMG0201851100.01	0.972935	Zinc finger C3HC4 type (RING finger)	PaZFC3HC4	Jung et al.,2013
PaLWMG0706367400.01	PaSIP1-1	PaLWMG0807071800.01	0.956241	Ethylene responsive element binding protein	PaEREBP	Zhu et al.,2021
PaLWMG0202248600.01	PaPIP1-3	PaLWMG0705957200.01	0.987946	Zinc finger CHY-type	PaZFCHY	Yang et al.,2009
PaLWMG0101145200.01	PaTIP4-1	PaLWMG0203256100.01	0.989591	Small GTP-binding protein domain	PaSGBP	Dong et al.,2019
PaLWMG0303063200.01	PaNIP6-1	PaLWMG0303274500.01	0.985396	Ubiquitin-conjugating enzymes family	PaUbI	Gao et al.,2017
PaLWMG0303063200.01	PaNIP6-1	PaLWMG0605388600.01	0.985384	WRKY domain profile	PaWRKY	Zhang et al.,2016
PaLWMG0100384100.01	PaNIP7-1	PaLWMG0302976300.01	0.999548	Fatty acid desaturase family 1	PaFAD	Khodakovskaya et al.,2006
PaLWMG0806748700.01	PaXIP1-2	PaLWMG0202529800.01	0.982965	Myb-like domain profile	PaMYB	Ma et al.,2009
PaLWMG0302672200.01	PaSIP1-3	PaLWMG0201730400.01	0.970599	bZIP transcription factor	PabZIP	Yao et al.,2020
PaLWMG0202209500.01	PaTIP1-3	PaLWMG0807000300.01	0.99999	Proline rich extensin signature	PaPRE	Sun et al.,2004
PaLWMG0202173700.01	PaPIP2-1	PaLWMG0403933100.01	0.997234	Auxin response factor	PaAUX	Shibasaki et al.,2009
PaLWMG0303130000.01	PaTIP2-1	PaLWMG0504758600.01	0.996959	NAC domain profil	PaNAC	Qu et al.,2016
PaLWMG0605030800.01	PaPIP2-2	PaLWMG0405627800.01	0.993931	Serine/Threonine protein kinases	PaSer/Thr	Zorina et al.,2014
PaLWMG0806733800.01	PaPIP2-4	PaLWMG0605060700.01	0.99143	Late embryogenesis abundant protein	PaLEA	Zhang et al.,2007
15 genes may involved in cold resistance
PaLWMG0706367400.01	PaSIP1-1	PaLWMG0605362600.01	0.933511	Protein kinases ATP-binding region	PaPKATP	Chen et al.,2021
PaLWMG0101145200.01	PaTIP4-1	PaLWMG0303125500.01	0.991016	Sugar transporter	PaSUG	Tang et al.,2017
PaLWMG0303063200.01	PaNIP6-1	PaLWMG0504300100.01	0.999577	Small heat shock protein (sHSP)	PaHSP	Zhang et al.,2018
PaLWMG0303063200.01	PaNIP6-1	PaLWMG0202261100.01	0.987104	GDSL-like Lipase/Acylhydrolase	PaGDSL	Kim et al.,2016
PaLWMG0100384100.01	PaNIP7-1	PaLWMG0810565500.01	0.999254	Protein phosphatase 2C	PaPP2C	Tahtiharju and Palva,2001
PaLWMG0302672200.01	PaSIP1-3	PaLWMG0302591900.01	0.930009	Carbohydrate-binding protein	PaCABP	Logan and Storey,2016
PaLWMG0302672200.01	PaSIP1-3	PaLWMG0607968900.01	0.929575	Aspartic acid proteinase inhibitor	PaAAPI	Guo et al.,2015
PaLWMG0302672200.01	PaSIP1-3	PaLWMG0806384300.01	0.92469	S-adenosylmethionine synthetase	PaSAMS	Guo et al.,2014
PaLWMG0403890000.01	PaNIP1-1	PaLWMG0101219600.01	0.981128	Glycosyl hydrolase family	PaGLHY	Yang and Dang,2011
PaLWMG0706293200.01	PaSIP1-2	PaLWMG0303786600.01	0.980032	Terpene synthase	PaTESY	Zhang et al.,2019
PaLWMG0506979500.01	PaTIP3-1	PaLWMG0101284500.01	1	Phosphoglucose isomerase	PaPHIS	Karl et al.,2008
PaLWMG0506979500.01	PaTIP3-1	PaLWMG0506392300.01	1	Prokaryotic membrane lipoprotein lipid attachment site profile.	PaPMLL	Xu et al.,2019
PaLWMG0506979500.01	PaTIP3-1	PaLWMG0302501000.01	0.999999	Alcohol dehydrogenase GroES-like domain	PaADH	Dolferus et al.,1994
PaLWMG0604986400.01	PaTIP1-2	PaLWMG0202424300.01	0.96632	Phosphoenolpyruvate carboxykinase	PaPPC	Teets et al.,2013
PaLWMG0302537400.01	PaNIP2-1	PaLWMG0100648100.01	0.999802	Sodium/hydrogen exchanger family	PaSHEG	Gharelo and Bandehagh,2017
References
Chen, X., Ding, Y., Yang, Y., Song, C., Wang, B., Yang, S., et al. (2021). Protein kinases in plant responses to drought, salt, and cold stress. J Integr Plant Biol. 63, 53–78. doi: 10.1111/jipb.13061
Dolferus, R., Jacobs, M., and Dennis, P. (1994). Differential interactions of promoter elements in stress responses of the Arabidopsis Adh gene. Plant Physiol. 105, 1075–1087. doi: 10.1104/pp.105.4.1075
Dong, W., Gao, T., and Song, Y. (2019). A wheat GTP-binding protein like gene reduces tolerance to low temperature in Arabidopsis. Biochem Biophys Res Commun. 29, 509, 148–153. doi: 10.1016/j.bbrc.2018.12.092
Gao, Y., Wang, Y., Xin, H., Li, S., and Liang, Z. (2017). Involvement of Ubiquitin-conjugating enzyme (E2 gene family) in ripening process and response to cold and heat stress of Vitis vinifera . Sci Rep. 7, 13290. doi: 10.1038/s41598-017-13513-x
Gharelo, R Z., and Bandehagh, A. (2017). Analysis of the promoter region of the gene encoding Sodium/Hydrogen Exchanger 1 protein. J Mol Genet Med. 11, 1000312. doi: 10.4172/1747-0862.1000312
Guo, Z., Tan, J., Zhu, C.,Wang, C., Xiang, B., and Wang, Z. (2014). Abscisic acid, HO and nitric oxide interactions mediated cold-induced S-adenosylmethionine synthetase in Medicago sativa subsp. falcata that confers cold tolerance through up-regulating polyamine oxidation. Plant Biotechnology J. 12, 601–612. doi: 10.1111/pbi.12166
Guo, R., Zhao, J., Wang, X., Guo, C., and Li, Z. (2015). Constitutive expression of a grape aspartic protease gene in transgenic Arabidopsis confers osmotic stress tolerance. Plant Cell Tiss Org. 121, 275–287. doi: 10.1007/s11240-014-0699-6
Karl, I., Schmitt, T., and Fischer, K. (2008). Phosphoglucose isomerase genotype affects life-history traits and cold stress resistance in a Copper butterfly. Funct Ecol. 22, 887–894. doi: 10.1111/j.1365-2435.2008.01438.x
Kim, SA., Ahn, SY., and Yun, HK. (2016). Transcriptome analysis of grapevine shoots exposed to chilling temperature for four weeks. Hortic Environ Biote. 57, 161–172. doi: 10.1007/s13580-015-0118-5
Khodakovskaya, M., Mcavoy, R., Peters, J., Wu, H., and Li, Y. (2006). Enhanced cold tolerance in transgenic tobacco expressing a chloroplast ω-3 fatty acid desaturase gene under the control of a cold-inducible promoter. Planta. 223, 1090–1100. doi: 10.1007/s00425-005-0161-4
Logan, SM., and Storey, KB. (2016). Tissue-specific response of carbohydrate-responsive element binding protein (ChREBP) to mammalian hibernation in 13-lined ground squirrels. Cryobiology. 73, 103-111. doi: 10.1016/j.cryobiol.2016.09.002
Shibasaki, K., Uemura, M., Tsurumi, S., and Rahman, A. (2009). Auxin response in Arabidopsis under cold stress: Underlying molecular mechanisms. Plant Cell. 21, 3823–3838. doi: 10.1105/tpc.109.069906
Sun, J.Y., Zhao, Y.T., Liang, B.W., Liu, F., and You, Y. (2004). Changes of Hydroxyproline-rich glycoprotein in wheat under cold stress and its relationship to cold resistance. Journal of Plant Genetic Resources. 5(1), 6–11.
Tahtiharju, S., and Palva, T. (2001). Antisense inhibition of protein phosphatase 2C accelerates cold acclimation in Arabidopsis thaliana. Plant J. 26(4), 461–470. doi: 10.1046/j.1365-313X.2001.2641048.x
Teets, N., Kawarasaki, Y., Lee Jr., R., and Denlinger D. (2013). Expression of genes involved in energy mobilization and osmoprotectant synthesis during thermal and dehydration stress in the Antarctic midge, Belgica antarctica. J Comp Physiol B. 183(2), 189–201. doi: 10.1007/s00360-012-0707-2
Xu, Z., You, W., Zhou, Y., Chen W, Wang Y, and Shan T. (2019). Cold-induced lipid dynamics and transcriptional programs in white adipose tissue. BMC Biol. 17, 74. doi: 10.1186/s12915-019-0693-x
Yang, J., and Dang, H . (2011). Cloning and characterization of a novel cold-active endoglucanase establishing a new subfamily of glycosyl hydrolase family 5 from a psychrophilic deep-sea bacterium. FEMS Microbiol Lett. 325, 71–76. doi: 10.1111/j.1574-6968.2011.02413.x
Yang, X.Y., Cai, Y.B., Wu, Q.S., and Sun, G.M. (2009). Cloning and expression analysis of a Zinc Finger protein gene AcRCHY1 from Pineapple. Acta Horticulturae Sinica. 36, 1589–1596.
Zhang, H., Zhou., R.X., Zhang, L.J., Wang, R., and An, L. (2007). CbLEA, a Novel LEA gene from Chorispora bungeana, confers cold tolerance in transgenic tobacco. J Plant Biol. 50, 336–343. doi: 10.1007/BF03030664
Zhang, Y., Yu, H., Yang, X., Li, Q., Ling, J., Wang, H., et al. (2016). CsWRKY46, a WRKY transcription factor from cucumber, confers cold resistance in transgenic-plant by regulating a set of cold-stress responsive genes in an ABA-dependent manner. Plant Physiol Bioch. 108, 478–487. doi: 10.1016/j.plaphy.2016.08.013
Zhang, L., Hu, W., Gao, Y., Pan, H., and Zhang, Q. (2018). A cytosolic class II small heat shock protein, PfHSP17.2, confers resistance to heat, cold, and salt stresses in transgenic Arabidopsis. Genet Mol Biol. 41, 649–660. doi: 10.1590/1678-4685-gmb-2017-0206
Zhang, X., Niu, M., Teixeira, d. S. J. A., Zhang, Y., Yuan, Y., Jia, Y., et al. (2019). Identification and functional characterization of three new terpene synthase genes involved in chemical defense and abiotic stresses in Santalum album. BMC Plant Biol, 19(1), 115. doi: 10.1186/s12870-019-1720-3
